# Supplementary material for: Easy ROMP of Quinine Derivatives Toward Novel Chiral Polymers That Discriminate Mandelic Acid Enantiomers
Source: Polymers (Basel). 2025 Jun 15;17(12):1661. doi: 10.3390/polym17121661 (PMC12197185; doi:10.3390/polym17121661)
Supplement: Supplementary file 1 [file polymers-17-01661-s001.zip]

Archive with 1 entries (1 files):
- polymers-3687417-supplementary.pdf
